# Supplementary material for: Introduction of a male-harming mitochondrial haplotype via ‘Trojan Females’ achieves population suppression in fruit flies
Source: eLife. 2017 May 3;6:e23551. doi: 10.7554/eLife.23551 (PMC5441865; doi:10.7554/eLife.23551)
Supplement: Figure 1—source data 1. — Offspring numbers per population for each of 10 generations and TFT frequencies for each population at generations 1, 5 and 10. DOI: http://dx.doi.org/10.7554/eLife.23551.007 [file elife-23551-fig1-data1.xls]

## Sheet: Offspring count Experiment 1
Raw data for offspring number per generation for each experimental populations for the regulated population size approach in Experiment 1. Each generation vials were trimmed to 80 eggs, and offspring were counted after eclosion each generation for ten generations. Each table represents one of four distinct ratios of fly pairs (one male and one female per pair) used to establish the founding popul…				0% TFT								25% TFT								50% TFT								75% TFT
				Number of offspring	Experimental population	Biological Replicate	Starting Proportion		Generation	Number of females genotyped		Offspring	Experimental population	Biological Replicate	Starting Proportion		Generation	Number of females genotyped		Offspring	Experimental population	Biological Replicate	Starting Proportion		Generation	Number of females genotyped		Offspring	Experimental population	Biological Replicate	Starting Proportion		Generation	Number of females genotyped
							TFT (BRO)	DAH							TFT	DAH							TFT	wt							TFT	wt
				80	100_1_8	A	0	1	1	7		76	75_1_8	A	0.25	0.75	1	7		76	50_1_8	A	0.5	0.5	1	7		75	25_1_8	A	0.75	0.25	1	7
				70	100_1_8	A	0	1	2	-		68	75_1_8	A	0.25	0.75	2	-		53	50_1_8	A	0.5	0.5	2	-		75	25_1_8	A	0.75	0.25	2	-
				77	100_1_8	A	0	1	3	-		75	75_1_8	A	0.25	0.75	3	-		79	50_1_8	A	0.5	0.5	3	-		80	25_1_8	A	0.75	0.25	3	-
				76	100_1_8	A	0	1	4	-		66	75_1_8	A	0.25	0.75	4	-		73	50_1_8	A	0.5	0.5	4	-		78	25_1_8	A	0.75	0.25	4	-
				66	100_1_8	A	0	1	5	7		72	75_1_8	A	0.25	0.75	5	7		73	50_1_8	A	0.5	0.5	5	7		69	25_1_8	A	0.75	0.25	5	7
				71	100_1_8	A	0	1	6	-		72	75_1_8	A	0.25	0.75	6	-		60	50_1_8	A	0.5	0.5	6	-		64	25_1_8	A	0.75	0.25	6	-
				77	100_1_8	A	0	1	7	-		74	75_1_8	A	0.25	0.75	7	-		70	50_1_8	A	0.5	0.5	7	-		68	25_1_8	A	0.75	0.25	7	-
				76	100_1_8	A	0	1	8	-		76	75_1_8	A	0.25	0.75	8	-		69	50_1_8	A	0.5	0.5	8	-		67	25_1_8	A	0.75	0.25	8	-
				78	100_1_8	A	0	1	9	-		73	75_1_8	A	0.25	0.75	9	-		63	50_1_8	A	0.5	0.5	9	-		62	25_1_8	A	0.75	0.25	9	-
				77	100_1_8	A	0	1	10	7		66	75_1_8	A	0.25	0.75	10	7		71	50_1_8	A	0.5	0.5	10	7		68	25_1_8	A	0.75	0.25	10	7
				77	100_1_9	A	0	1	1	7		75	75_1_9	A	0.25	0.75	1	7		75	50_1_9	A	0.5	0.5	1	7		65	25_1_9	A	0.75	0.25	1	7
				65	100_1_9	A	0	1	2	-		76	75_1_9	A	0.25	0.75	2	-		51	50_1_9	A	0.5	0.5	2	-		72	25_1_9	A	0.75	0.25	2	-
				66	100_1_9	A	0	1	3	-		65	75_1_9	A	0.25	0.75	3	-		71	50_1_9	A	0.5	0.5	3	-		65	25_1_9	A	0.75	0.25	3	-
				63	100_1_9	A	0	1	4	-		63	75_1_9	A	0.25	0.75	4	-		52	50_1_9	A	0.5	0.5	4	-		75	25_1_9	A	0.75	0.25	4	-
				81	100_1_9	A	0	1	5	7		68	75_1_9	A	0.25	0.75	5	7		67	50_1_9	A	0.5	0.5	5	7		68	25_1_9	A	0.75	0.25	5	7
				76	100_1_9	A	0	1	6	-		69	75_1_9	A	0.25	0.75	6	-		70	50_1_9	A	0.5	0.5	6	-		68	25_1_9	A	0.75	0.25	6	-
				79	100_1_9	A	0	1	7	-		71	75_1_9	A	0.25	0.75	7	-		64	50_1_9	A	0.5	0.5	7	-		67	25_1_9	A	0.75	0.25	7	-
				80	100_1_9	A	0	1	8	-		78	75_1_9	A	0.25	0.75	8	-		69	50_1_9	A	0.5	0.5	8	-		69	25_1_9	A	0.75	0.25	8	-
				76	100_1_9	A	0	1	9	-		72	75_1_9	A	0.25	0.75	9	-		69	50_1_9	A	0.5	0.5	9	-		63	25_1_9	A	0.75	0.25	9	-
				76	100_1_9	A	0	1	10	7		75	75_1_9	A	0.25	0.75	10	7		70	50_1_9	A	0.5	0.5	10	7		64	25_1_9	A	0.75	0.25	10	7
				76	100_1_10	A	0	1	1	7		78	75_1_10	A	0.25	0.75	1	7		77	50_1_10	A	0.5	0.5	1	7		76	25_1_10	A	0.75	0.25	1	7
				79	100_1_10	A	0	1	2	-		63	75_1_10	A	0.25	0.75	2	-		74	50_1_10	A	0.5	0.5	2	-		77	25_1_10	A	0.75	0.25	2	-
				70	100_1_10	A	0	1	3	-		77	75_1_10	A	0.25	0.75	3	-		72	50_1_10	A	0.5	0.5	3	-		71	25_1_10	A	0.75	0.25	3	-
				76	100_1_10	A	0	1	4	-		66	75_1_10	A	0.25	0.75	4	-		74	50_1_10	A	0.5	0.5	4	-		76	25_1_10	A	0.75	0.25	4	-
				73	100_1_10	A	0	1	5	7		68	75_1_10	A	0.25	0.75	5	7		70	50_1_10	A	0.5	0.5	5	7		66	25_1_10	A	0.75	0.25	5	7
				74	100_1_10	A	0	1	6	-		71	75_1_10	A	0.25	0.75	6	-		67	50_1_10	A	0.5	0.5	6	-		66	25_1_10	A	0.75	0.25	6	-
				75	100_1_10	A	0	1	7	-		71	75_1_10	A	0.25	0.75	7	-		73	50_1_10	A	0.5	0.5	7	-		64	25_1_10	A	0.75	0.25	7	-
				74	100_1_10	A	0	1	8	-		73	75_1_10	A	0.25	0.75	8	-		67	50_1_10	A	0.5	0.5	8	-		67	25_1_10	A	0.75	0.25	8	-
				72	100_1_10	A	0	1	9	-		71	75_1_10	A	0.25	0.75	9	-		78	50_1_10	A	0.5	0.5	9	-		67	25_1_10	A	0.75	0.25	9	-
				74	100_1_10	A	0	1	10	7		69	75_1_10	A	0.25	0.75	10	7		72	50_1_10	A	0.5	0.5	10	7		64	25_1_10	A	0.75	0.25	10	7
				76	100_1_11	A	0	1	1	7		75	75_1_11	A	0.25	0.75	1	7		78	50_1_11	A	0.5	0.5	1	7		78	25_1_11	A	0.75	0.25	1	7
				78	100_1_11	A	0	1	2	-		76	75_1_11	A	0.25	0.75	2	-		75	50_1_11	A	0.5	0.5	2	-		68	25_1_11	A	0.75	0.25	2	-
				79	100_1_11	A	0	1	3	-		70	75_1_11	A	0.25	0.75	3	-		60	50_1_11	A	0.5	0.5	3	-		65	25_1_11	A	0.75	0.25	3	-
				75	100_1_11	A	0	1	4	-		74	75_1_11	A	0.25	0.75	4	-		70	50_1_11	A	0.5	0.5	4	-		73	25_1_11	A	0.75	0.25	4	-
				80	100_1_11	A	0	1	5	7		80	75_1_11	A	0.25	0.75	5	7		74	50_1_11	A	0.5	0.5	5	7		63	25_1_11	A	0.75	0.25	5	7
				76	100_1_11	A	0	1	6	-		71	75_1_11	A	0.25	0.75	6	-		71	50_1_11	A	0.5	0.5	6	-		71	25_1_11	A	0.75	0.25	6	-
				77	100_1_11	A	0	1	7	-		72	75_1_11	A	0.25	0.75	7	-		66	50_1_11	A	0.5	0.5	7	-		66	25_1_11	A	0.75	0.25	7	-
				71	100_1_11	A	0	1	8	-		75	75_1_11	A	0.25	0.75	8	-		65	50_1_11	A	0.5	0.5	8	-		69	25_1_11	A	0.75	0.25	8	-
				69	100_1_11	A	0	1	9	-		73	75_1_11	A	0.25	0.75	9	-		73	50_1_11	A	0.5	0.5	9	-		69	25_1_11	A	0.75	0.25	9	-
				70	100_1_11	A	0	1	10	7		79	75_1_11	A	0.25	0.75	10	7		66	50_1_11	A	0.5	0.5	10	7		65	25_1_11	A	0.75	0.25	10	7
				73	100_1_12	A	0	1	1	7		76	75_1_12	A	0.25	0.75	1	7		79	50_1_12	A	0.5	0.5	1	7		79	25_1_12	A	0.75	0.25	1	7
				48	100_1_12	A	0	1	2	-		78	75_1_12	A	0.25	0.75	2	-		79	50_1_12	A	0.5	0.5	2	-		70	25_1_12	A	0.75	0.25	2	-
				72	100_1_12	A	0	1	3	-		76	75_1_12	A	0.25	0.75	3	-		53	50_1_12	A	0.5	0.5	3	-		72	25_1_12	A	0.75	0.25	3	-
				75	100_1_12	A	0	1	4	-		80	75_1_12	A	0.25	0.75	4	-		74	50_1_12	A	0.5	0.5	4	-		65	25_1_12	A	0.75	0.25	4	-
				80	100_1_12	A	0	1	5	7		73	75_1_12	A	0.25	0.75	5	7		71	50_1_12	A	0.5	0.5	5	7		73	25_1_12	A	0.75	0.25	5	7
				76	100_1_12	A	0	1	6	-		72	75_1_12	A	0.25	0.75	6	-		65	50_1_12	A	0.5	0.5	6	-		73	25_1_12	A	0.75	0.25	6	-
				69	100_1_12	A	0	1	7	-		71	75_1_12	A	0.25	0.75	7	-		71	50_1_12	A	0.5	0.5	7	-		69	25_1_12	A	0.75	0.25	7	-
				77	100_1_12	A	0	1	8	-		75	75_1_12	A	0.25	0.75	8	-		66	50_1_12	A	0.5	0.5	8	-		74	25_1_12	A	0.75	0.25	8	-
				71	100_1_12	A	0	1	9	-		69	75_1_12	A	0.25	0.75	9	-		70	50_1_12	A	0.5	0.5	9	-		71	25_1_12	A	0.75	0.25	9	-
				0	100_1_12	A	0	1	10	7		68	75_1_12	A	0.25	0.75	10	7		68	50_1_12	A	0.5	0.5	10	7		67	25_1_12	A	0.75	0.25	10	7
				77	100_1_13	A	0	1	1	7		80	75_1_13	A	0.25	0.75	1	7		79	50_1_13	A	0.5	0.5	1	7		75	25_1_13	A	0.75	0.25	1	7
				57	100_1_13	A	0	1	2	-		71	75_1_13	A	0.25	0.75	2	-		75	50_1_13	A	0.5	0.5	2	-		67	25_1_13	A	0.75	0.25	2	-
				70	100_1_13	A	0	1	3	-		67	75_1_13	A	0.25	0.75	3	-		78	50_1_13	A	0.5	0.5	3	-		62	25_1_13	A	0.75	0.25	3	-
				70	100_1_13	A	0	1	4	-		77	75_1_13	A	0.25	0.75	4	-		79	50_1_13	A	0.5	0.5	4	-		67	25_1_13	A	0.75	0.25	4	-
				74	100_1_13	A	0	1	5	7		77	75_1_13	A	0.25	0.75	5	7		72	50_1_13	A	0.5	0.5	5	7		68	25_1_13	A	0.75	0.25	5	7
				72	100_1_13	A	0	1	6	-		71	75_1_13	A	0.25	0.75	6	-		69	50_1_13	A	0.5	0.5	6	-		62	25_1_13	A	0.75	0.25	6	-
				70	100_1_13	A	0	1	7	-		73	75_1_13	A	0.25	0.75	7	-		67	50_1_13	A	0.5	0.5	7	-		61	25_1_13	A	0.75	0.25	7	-
				78	100_1_13	A	0	1	8	-		76	75_1_13	A	0.25	0.75	8	-		67	50_1_13	A	0.5	0.5	8	-		64	25_1_13	A	0.75	0.25	8	-
				71	100_1_13	A	0	1	9	-		74	75_1_13	A	0.25	0.75	9	-		65	50_1_13	A	0.5	0.5	9	-		63	25_1_13	A	0.75	0.25	9	-
				76	100_1_13	A	0	1	10	7		69	75_1_13	A	0.25	0.75	10	7		68	50_1_13	A	0.5	0.5	10	7		65	25_1_13	A	0.75	0.25	10	7
				78	100_1_14	A	0	1	1	7		77	75_1_14	A	0.25	0.75	1	7		77	50_1_14	A	0.5	0.5	1	7		78	25_1_14	A	0.75	0.25	1	7
				70	100_1_14	A	0	1	2	-		76	75_1_14	A	0.25	0.75	2	-		73	50_1_14	A	0.5	0.5	2	-		63	25_1_14	A	0.75	0.25	2	-
				67	100_1_14	A	0	1	3	-		81	75_1_14	A	0.25	0.75	3	-		74	50_1_14	A	0.5	0.5	3	-		83	25_1_14	A	0.75	0.25	3	-
				49	100_1_14	A	0	1	4	-		71	75_1_14	A	0.25	0.75	4	-		80	50_1_14	A	0.5	0.5	4	-		72	25_1_14	A	0.75	0.25	4	-
				70	100_1_14	A	0	1	5	7		79	75_1_14	A	0.25	0.75	5	7		72	50_1_14	A	0.5	0.5	5	7		61	25_1_14	A	0.75	0.25	5	7
				75	100_1_14	A	0	1	6	-		69	75_1_14	A	0.25	0.75	6	-		66	50_1_14	A	0.5	0.5	6	-		65	25_1_14	A	0.75	0.25	6	-
				79	100_1_14	A	0	1	7	-		71	75_1_14	A	0.25	0.75	7	-		69	50_1_14	A	0.5	0.5	7	-		64	25_1_14	A	0.75	0.25	7	-
				65	100_1_14	A	0	1	8	-		75	75_1_14	A	0.25	0.75	8	-		63	50_1_14	A	0.5	0.5	8	-		70	25_1_14	A	0.75	0.25	8	-
				73	100_1_14	A	0	1	9	-		80	75_1_14	A	0.25	0.75	9	-		65	50_1_14	A	0.5	0.5	9	-		72	25_1_14	A	0.75	0.25	9	-
				70	100_1_14	A	0	1	10	7		74	75_1_14	A	0.25	0.75	10	7		61	50_1_14	A	0.5	0.5	10	7		66	25_1_14	A	0.75	0.25	10	7
				74	100_2_8	B	0	1	1	7		74	75_2_8	B	0.25	0.75	1	7		79	50_2_8	B	0.5	0.5	1	7		74	25_2_8	B	0.75	0.25	1	7
				56	100_2_8	B	0	1	2	-		70	75_2_8	B	0.25	0.75	2	-		82	50_2_8	B	0.5	0.5	2	-		68	25_2_8	B	0.75	0.25	2	-
				69	100_2_8	B	0	1	3	-		70	75_2_8	B	0.25	0.75	3	-		65	50_2_8	B	0.5	0.5	3	-		64	25_2_8	B	0.75	0.25	3	-
				72	100_2_8	B	0	1	4	-		61	75_2_8	B	0.25	0.75	4	-		70	50_2_8	B	0.5	0.5	4	-		72	25_2_8	B	0.75	0.25	4	-
				72	100_2_8	B	0	1	5	7		73	75_2_8	B	0.25	0.75	5	7		74	50_2_8	B	0.5	0.5	5	7		66	25_2_8	B	0.75	0.25	5	7
				70	100_2_8	B	0	1	6	-		73	75_2_8	B	0.25	0.75	6	-		71	50_2_8	B	0.5	0.5	6	-		69	25_2_8	B	0.75	0.25	6	-
				68	100_2_8	B	0	1	7	-		76	75_2_8	B	0.25	0.75	7	-		64	50_2_8	B	0.5	0.5	7	-		65	25_2_8	B	0.75	0.25	7	-
				73	100_2_8	B	0	1	8	-		75	75_2_8	B	0.25	0.75	8	-		66	50_2_8	B	0.5	0.5	8	-		68	25_2_8	B	0.75	0.25	8	-
				75	100_2_8	B	0	1	9	-		71	75_2_8	B	0.25	0.75	9	-		70	50_2_8	B	0.5	0.5	9	-		67	25_2_8	B	0.75	0.25	9	-
				77	100_2_8	B	0	1	10	7		76	75_2_8	B	0.25	0.75	10	7		53	50_2_8	B	0.5	0.5	10	7		66	25_2_8	B	0.75	0.25	10	7
				75	100_2_9	B	0	1	1	7		71	75_2_9	B	0.25	0.75	1	7		73	50_2_9	B	0.5	0.5	1	7		74	25_2_9	B	0.75	0.25	1	7
				80	100_2_9	B	0	1	2	-		73	75_2_9	B	0.25	0.75	2	-		67	50_2_9	B	0.5	0.5	2	-		73	25_2_9	B	0.75	0.25	2	-
				71	100_2_9	B	0	1	3	-		75	75_2_9	B	0.25	0.75	3	-		67	50_2_9	B	0.5	0.5	3	-		80	25_2_9	B	0.75	0.25	3	-
				67	100_2_9	B	0	1	4	-		79	75_2_9	B	0.25	0.75	4	-		69	50_2_9	B	0.5	0.5	4	-		70	25_2_9	B	0.75	0.25	4	-
				70	100_2_9	B	0	1	5	7		71	75_2_9	B	0.25	0.75	5	7		53	50_2_9	B	0.5	0.5	5	7		69	25_2_9	B	0.75	0.25	5	7
				78	100_2_9	B	0	1	6	-		74	75_2_9	B	0.25	0.75	6	-		67	50_2_9	B	0.5	0.5	6	-		67	25_2_9	B	0.75	0.25	6	-
				70	100_2_9	B	0	1	7	-		67	75_2_9	B	0.25	0.75	7	-		73	50_2_9	B	0.5	0.5	7	-		64	25_2_9	B	0.75	0.25	7	-
				76	100_2_9	B	0	1	8	-		72	75_2_9	B	0.25	0.75	8	-		66	50_2_9	B	0.5	0.5	8	-		66	25_2_9	B	0.75	0.25	8	-
				69	100_2_9	B	0	1	9	-		72	75_2_9	B	0.25	0.75	9	-		73	50_2_9	B	0.5	0.5	9	-		60	25_2_9	B	0.75	0.25	9	-
				72	100_2_9	B	0	1	10	7		71	75_2_9	B	0.25	0.75	10	7		69	50_2_9	B	0.5	0.5	10	7		64	25_2_9	B	0.75	0.25	10	7
				78	100_2_10	B	0	1	1	7		78	75_2_10	B	0.25	0.75	1	7		83	50_2_10	B	0.5	0.5	1	7		75	25_2_10	B	0.75	0.25	1	7
				73	100_2_10	B	0	1	2	-		60	75_2_10	B	0.25	0.75	2	-		72	50_2_10	B	0.5	0.5	2	-		72	25_2_10	B	0.75	0.25	2	-
				69	100_2_10	B	0	1	3	-		66	75_2_10	B	0.25	0.75	3	-		66	50_2_10	B	0.5	0.5	3	-		69	25_2_10	B	0.75	0.25	3	-
				67	100_2_10	B	0	1	4	-		57	75_2_10	B	0.25	0.75	4	-		70	50_2_10	B	0.5	0.5	4	-		72	25_2_10	B	0.75	0.25	4	-
				71	100_2_10	B	0	1	5	7		73	75_2_10	B	0.25	0.75	5	7		73	50_2_10	B	0.5	0.5	5	7		67	25_2_10	B	0.75	0.25	5	7
				68	100_2_10	B	0	1	6	-		73	75_2_10	B	0.25	0.75	6	-		70	50_2_10	B	0.5	0.5	6	-		69	25_2_10	B	0.75	0.25	6	-
				70	100_2_10	B	0	1	7	-		76	75_2_10	B	0.25	0.75	7	-		63	50_2_10	B	0.5	0.5	7	-		72	25_2_10	B	0.75	0.25	7	-
				69	100_2_10	B	0	1	8	-		70	75_2_10	B	0.25	0.75	8	-		74	50_2_10	B	0.5	0.5	8	-		65	25_2_10	B	0.75	0.25	8	-
				69	100_2_10	B	0	1	9	-		73	75_2_10	B	0.25	0.75	9	-		64	50_2_10	B	0.5	0.5	9	-		66	25_2_10	B	0.75	0.25	9	-
				74	100_2_10	B	0	1	10	7		68	75_2_10	B	0.25	0.75	10	7		65	50_2_10	B	0.5	0.5	10	7		64	25_2_10	B	0.75	0.25	10	7
				77	100_2_11	B	0	1	1	7		77	75_2_11	B	0.25	0.75	1	7		77	50_2_11	B	0.5	0.5	1	7		67	25_2_11	B	0.75	0.25	1	7
				70	100_2_11	B	0	1	2	-		66	75_2_11	B	0.25	0.75	2	-		71	50_2_11	B	0.5	0.5	2	-		75	25_2_11	B	0.75	0.25	2	-
				78	100_2_11	B	0	1	3	-		71	75_2_11	B	0.25	0.75	3	-		66	50_2_11	B	0.5	0.5	3	-		74	25_2_11	B	0.75	0.25	3	-
				66	100_2_11	B	0	1	4	-		72	75_2_11	B	0.25	0.75	4	-		72	50_2_11	B	0.5	0.5	4	-		65	25_2_11	B	0.75	0.25	4	-
				71	100_2_11	B	0	1	5	7		76	75_2_11	B	0.25	0.75	5	7		71	50_2_11	B	0.5	0.5	5	7		72	25_2_11	B	0.75	0.25	5	7
				73	100_2_11	B	0	1	6	-		70	75_2_11	B	0.25	0.75	6	-		72	50_2_11	B	0.5	0.5	6	-		66	25_2_11	B	0.75	0.25	6	-
				73	100_2_11	B	0	1	7	-		70	75_2_11	B	0.25	0.75	7	-		63	50_2_11	B	0.5	0.5	7	-		71	25_2_11	B	0.75	0.25	7	-
				74	100_2_11	B	0	1	8	-		58	75_2_11	B	0.25	0.75	8	-		71	50_2_11	B	0.5	0.5	8	-		69	25_2_11	B	0.75	0.25	8	-
				73	100_2_11	B	0	1	9	-		72	75_2_11	B	0.25	0.75	9	-		68	50_2_11	B	0.5	0.5	9	-		66	25_2_11	B	0.75	0.25	9	-
				75	100_2_11	B	0	1	10	7		74	75_2_11	B	0.25	0.75	10	7		63	50_2_11	B	0.5	0.5	10	7		67	25_2_11	B	0.75	0.25	10	7
				76	100_2_12	B	0	1	1	7		75	75_2_12	B	0.25	0.75	1	7		77	50_2_12	B	0.5	0.5	1	7		74	25_2_12	B	0.75	0.25	1	7
				72	100_2_12	B	0	1	2	-		78	75_2_12	B	0.25	0.75	2	-		66	50_2_12	B	0.5	0.5	2	-		62	25_2_12	B	0.75	0.25	2	-
				82	100_2_12	B	0	1	3	-		62	75_2_12	B	0.25	0.75	3	-		70	50_2_12	B	0.5	0.5	3	-		60	25_2_12	B	0.75	0.25	3	-
				73	100_2_12	B	0	1	4	-		80	75_2_12	B	0.25	0.75	4	-		70	50_2_12	B	0.5	0.5	4	-		62	25_2_12	B	0.75	0.25	4	-
				80	100_2_12	B	0	1	5	7		75	75_2_12	B	0.25	0.75	5	7		57	50_2_12	B	0.5	0.5	5	7		65	25_2_12	B	0.75	0.25	5	7
				70	100_2_12	B	0	1	6	-		72	75_2_12	B	0.25	0.75	6	-		66	50_2_12	B	0.5	0.5	6	-		72	25_2_12	B	0.75	0.25	6	-
				78	100_2_12	B	0	1	7	-		68	75_2_12	B	0.25	0.75	7	-		69	50_2_12	B	0.5	0.5	7	-		67	25_2_12	B	0.75	0.25	7	-
				75	100_2_12	B	0	1	8	-		76	75_2_12	B	0.25	0.75	8	-		69	50_2_12	B	0.5	0.5	8	-		67	25_2_12	B	0.75	0.25	8	-
				74	100_2_12	B	0	1	9	-		73	75_2_12	B	0.25	0.75	9	-		67	50_2_12	B	0.5	0.5	9	-		64	25_2_12	B	0.75	0.25	9	-
				77	100_2_12	B	0	1	10	7		79	75_2_12	B	0.25	0.75	10	7		69	50_2_12	B	0.5	0.5	10	7		72	25_2_12	B	0.75	0.25	10	7
				62	100_2_13	B	0	1	1	7		76	75_2_13	B	0.25	0.75	1	7		74	50_2_13	B	0.5	0.5	1	7		76	25_2_13	B	0.75	0.25	1	7
				77	100_2_13	B	0	1	2	-		64	75_2_13	B	0.25	0.75	2	-		56	50_2_13	B	0.5	0.5	2	-		69	25_2_13	B	0.75	0.25	2	-
				73	100_2_13	B	0	1	3	-		72	75_2_13	B	0.25	0.75	3	-		57	50_2_13	B	0.5	0.5	3	-		77	25_2_13	B	0.75	0.25	3	-
				70	100_2_13	B	0	1	4	-		62	75_2_13	B	0.25	0.75	4	-		69	50_2_13	B	0.5	0.5	4	-		65	25_2_13	B	0.75	0.25	4	-
				65	100_2_13	B	0	1	5	7		63	75_2_13	B	0.25	0.75	5	7		71	50_2_13	B	0.5	0.5	5	7		65	25_2_13	B	0.75	0.25	5	7
				75	100_2_13	B	0	1	6	-		75	75_2_13	B	0.25	0.75	6	-		63	50_2_13	B	0.5	0.5	6	-		63	25_2_13	B	0.75	0.25	6	-
				74	100_2_13	B	0	1	7	-		70	75_2_13	B	0.25	0.75	7	-		71	50_2_13	B	0.5	0.5	7	-		67	25_2_13	B	0.75	0.25	7	-
				73	100_2_13	B	0	1	8	-		70	75_2_13	B	0.25	0.75	8	-		71	50_2_13	B	0.5	0.5	8	-		69	25_2_13	B	0.75	0.25	8	-
				72	100_2_13	B	0	1	9	-		75	75_2_13	B	0.25	0.75	9	-		62	50_2_13	B	0.5	0.5	9	-		65	25_2_13	B	0.75	0.25	9	-
				79	100_2_13	B	0	1	10	7		72	75_2_13	B	0.25	0.75	10	7		66	50_2_13	B	0.5	0.5	10	7		63	25_2_13	B	0.75	0.25	10	7
				81	100_2_14	B	0	1	1	7		77	75_2_14	B	0.25	0.75	1	7		80	50_2_14	B	0.5	0.5	1	7		76	25_2_14	B	0.75	0.25	1	7
				67	100_2_14	B	0	1	2	-		67	75_2_14	B	0.25	0.75	2	-		63	50_2_14	B	0.5	0.5	2	-		66	25_2_14	B	0.75	0.25	2	-
				65	100_2_14	B	0	1	3	-		71	75_2_14	B	0.25	0.75	3	-		76	50_2_14	B	0.5	0.5	3	-		76	25_2_14	B	0.75	0.25	3	-
				67	100_2_14	B	0	1	4	-		79	75_2_14	B	0.25	0.75	4	-		61	50_2_14	B	0.5	0.5	4	-		63	25_2_14	B	0.75	0.25	4	-
				71	100_2_14	B	0	1	5	7		68	75_2_14	B	0.25	0.75	5	7		73	50_2_14	B	0.5	0.5	5	7		55	25_2_14	B	0.75	0.25	5	7
				72	100_2_14	B	0	1	6	-		74	75_2_14	B	0.25	0.75	6	-		66	50_2_14	B	0.5	0.5	6	-		67	25_2_14	B	0.75	0.25	6	-
				74	100_2_14	B	0	1	7	-		76	75_2_14	B	0.25	0.75	7	-		70	50_2_14	B	0.5	0.5	7	-		66	25_2_14	B	0.75	0.25	7	-
				78	100_2_14	B	0	1	8	-		67	75_2_14	B	0.25	0.75	8	-		73	50_2_14	B	0.5	0.5	8	-		67	25_2_14	B	0.75	0.25	8	-
				73	100_2_14	B	0	1	9	-		71	75_2_14	B	0.25	0.75	9	-		65	50_2_14	B	0.5	0.5	9	-		64	25_2_14	B	0.75	0.25	9	-
				78	100_2_14	B	0	1	10	7		72	75_2_14	B	0.25	0.75	10	7		72	50_2_14	B	0.5	0.5	10	7		66	25_2_14	B	0.75	0.25	10	7
				78	100_3_8	C	0	1	1	7		79	75_3_8	C	0.25	0.75	1	7		78	50_3_8	C	0.5	0.5	1	7		78	25_3_8	C	0.75	0.25	1	7
				79	100_3_8	C	0	1	2	-		76	75_3_8	C	0.25	0.75	2	-		82	50_3_8	C	0.5	0.5	2	-		67	25_3_8	C	0.75	0.25	2	-
				83	100_3_8	C	0	1	3	-		71	75_3_8	C	0.25	0.75	3	-		72	50_3_8	C	0.5	0.5	3	-		60	25_3_8	C	0.75	0.25	3	-
				80	100_3_8	C	0	1	4	-		80	75_3_8	C	0.25	0.75	4	-		71	50_3_8	C	0.5	0.5	4	-		73	25_3_8	C	0.75	0.25	4	-
				79	100_3_8	C	0	1	5	7		75	75_3_8	C	0.25	0.75	5	7		70	50_3_8	C	0.5	0.5	5	7		69	25_3_8	C	0.75	0.25	5	7
				69	100_3_8	C	0	1	6	-		69	75_3_8	C	0.25	0.75	6	-		66	50_3_8	C	0.5	0.5	6	-		67	25_3_8	C	0.75	0.25	6	-
				75	100_3_8	C	0	1	7	-		71	75_3_8	C	0.25	0.75	7	-		65	50_3_8	C	0.5	0.5	7	-		70	25_3_8	C	0.75	0.25	7	-
				72	100_3_8	C	0	1	8	-		71	75_3_8	C	0.25	0.75	8	-		67	50_3_8	C	0.5	0.5	8	-		64	25_3_8	C	0.75	0.25	8	-
				74	100_3_8	C	0	1	9	-		70	75_3_8	C	0.25	0.75	9	-		70	50_3_8	C	0.5	0.5	9	-		69	25_3_8	C	0.75	0.25	9	-
				77	100_3_8	C	0	1	10	7		68	75_3_8	C	0.25	0.75	10	7		70	50_3_8	C	0.5	0.5	10	7		70	25_3_8	C	0.75	0.25	10	7
				75	100_3_9	C	0	1	1	7		74	75_3_9	C	0.25	0.75	1	7		77	50_3_9	C	0.5	0.5	1	7		77	25_3_9	C	0.75	0.25	1	7
				75	100_3_9	C	0	1	2	-		73	75_3_9	C	0.25	0.75	2	-		71	50_3_9	C	0.5	0.5	2	-		75	25_3_9	C	0.75	0.25	2	-
				74	100_3_9	C	0	1	3	-		79	75_3_9	C	0.25	0.75	3	-		73	50_3_9	C	0.5	0.5	3	-		78	25_3_9	C	0.75	0.25	3	-
				71	100_3_9	C	0	1	4	-		84	75_3_9	C	0.25	0.75	4	-		72	50_3_9	C	0.5	0.5	4	-		66	25_3_9	C	0.75	0.25	4	-
				76	100_3_9	C	0	1	5	7		80	75_3_9	C	0.25	0.75	5	7		69	50_3_9	C	0.5	0.5	5	7		65	25_3_9	C	0.75	0.25	5	7
				69	100_3_9	C	0	1	6	-		71	75_3_9	C	0.25	0.75	6	-		65	50_3_9	C	0.5	0.5	6	-		72	25_3_9	C	0.75	0.25	6	-
				67	100_3_9	C	0	1	7	-		75	75_3_9	C	0.25	0.75	7	-		59	50_3_9	C	0.5	0.5	7	-		66	25_3_9	C	0.75	0.25	7	-
				67	100_3_9	C	0	1	8	-		78	75_3_9	C	0.25	0.75	8	-		63	50_3_9	C	0.5	0.5	8	-		67	25_3_9	C	0.75	0.25	8	-
				75	100_3_9	C	0	1	9	-		70	75_3_9	C	0.25	0.75	9	-		64	50_3_9	C	0.5	0.5	9	-		71	25_3_9	C	0.75	0.25	9	-
				62	100_3_9	C	0	1	10	7		75	75_3_9	C	0.25	0.75	10	7		72	50_3_9	C	0.5	0.5	10	7		68	25_3_9	C	0.75	0.25	10	7
				67	100_3_10	C	0	1	1	7		77	75_3_10	C	0.25	0.75	1	7		76	50_3_10	C	0.5	0.5	1	7		75	25_3_10	C	0.75	0.25	1	7
				66	100_3_10	C	0	1	2	-		52	75_3_10	C	0.25	0.75	2	-		70	50_3_10	C	0.5	0.5	2	-		73	25_3_10	C	0.75	0.25	2	-
				78	100_3_10	C	0	1	3	-		83	75_3_10	C	0.25	0.75	3	-		79	50_3_10	C	0.5	0.5	3	-		75	25_3_10	C	0.75	0.25	3	-
				75	100_3_10	C	0	1	4	-		70	75_3_10	C	0.25	0.75	4	-		73	50_3_10	C	0.5	0.5	4	-		66	25_3_10	C	0.75	0.25	4	-
				76	100_3_10	C	0	1	5	7		75	75_3_10	C	0.25	0.75	5	7		72	50_3_10	C	0.5	0.5	5	7		70	25_3_10	C	0.75	0.25	5	7
				79	100_3_10	C	0	1	6	-		69	75_3_10	C	0.25	0.75	6	-		66	50_3_10	C	0.5	0.5	6	-		63	25_3_10	C	0.75	0.25	6	-
				76	100_3_10	C	0	1	7	-		74	75_3_10	C	0.25	0.75	7	-		71	50_3_10	C	0.5	0.5	7	-		69	25_3_10	C	0.75	0.25	7	-
				77	100_3_10	C	0	1	8	-		77	75_3_10	C	0.25	0.75	8	-		68	50_3_10	C	0.5	0.5	8	-		64	25_3_10	C	0.75	0.25	8	-
				75	100_3_10	C	0	1	9	-		79	75_3_10	C	0.25	0.75	9	-		69	50_3_10	C	0.5	0.5	9	-		65	25_3_10	C	0.75	0.25	9	-
				80	100_3_10	C	0	1	10	7		69	75_3_10	C	0.25	0.75	10	7		69	50_3_10	C	0.5	0.5	10	7		66	25_3_10	C	0.75	0.25	10	7
				74	100_3_11	C	0	1	1	7		79	75_3_11	C	0.25	0.75	1	7		76	50_3_11	C	0.5	0.5	1	7		79	25_3_11	C	0.75	0.25	1	7
				77	100_3_11	C	0	1	2	-		81	75_3_11	C	0.25	0.75	2	-		77	50_3_11	C	0.5	0.5	2	-		80	25_3_11	C	0.75	0.25	2	-
				81	100_3_11	C	0	1	3	-		75	75_3_11	C	0.25	0.75	3	-		80	50_3_11	C	0.5	0.5	3	-		66	25_3_11	C	0.75	0.25	3	-
				77	100_3_11	C	0	1	4	-		80	75_3_11	C	0.25	0.75	4	-		64	50_3_11	C	0.5	0.5	4	-		77	25_3_11	C	0.75	0.25	4	-
				76	100_3_11	C	0	1	5	7		70	75_3_11	C	0.25	0.75	5	7		64	50_3_11	C	0.5	0.5	5	7		72	25_3_11	C	0.75	0.25	5	7
				66	100_3_11	C	0	1	6	-		70	75_3_11	C	0.25	0.75	6	-		65	50_3_11	C	0.5	0.5	6	-		70	25_3_11	C	0.75	0.25	6	-
				69	100_3_11	C	0	1	7	-		76	75_3_11	C	0.25	0.75	7	-		69	50_3_11	C	0.5	0.5	7	-		65	25_3_11	C	0.75	0.25	7	-
				73	100_3_11	C	0	1	8	-		74	75_3_11	C	0.25	0.75	8	-		55	50_3_11	C	0.5	0.5	8	-		59	25_3_11	C	0.75	0.25	8	-
				74	100_3_11	C	0	1	9	-		73	75_3_11	C	0.25	0.75	9	-		69	50_3_11	C	0.5	0.5	9	-		64	25_3_11	C	0.75	0.25	9	-
				69	100_3_11	C	0	1	10	7		76	75_3_11	C	0.25	0.75	10	7		73	50_3_11	C	0.5	0.5	10	7		62	25_3_11	C	0.75	0.25	10	7
				75	100_3_12	C	0	1	1	7		80	75_3_12	C	0.25	0.75	1	7		79	50_3_12	C	0.5	0.5	1	7		74	25_3_12	C	0.75	0.25	1	7
				79	100_3_12	C	0	1	2	-		81	75_3_12	C	0.25	0.75	2	-		81	50_3_12	C	0.5	0.5	2	-		77	25_3_12	C	0.75	0.25	2	-
				79	100_3_12	C	0	1	3	-		72	75_3_12	C	0.25	0.75	3	-		73	50_3_12	C	0.5	0.5	3	-		74	25_3_12	C	0.75	0.25	3	-
				81	100_3_12	C	0	1	4	-		72	75_3_12	C	0.25	0.75	4	-		77	50_3_12	C	0.5	0.5	4	-		80	25_3_12	C	0.75	0.25	4	-
				79	100_3_12	C	0	1	5	7		73	75_3_12	C	0.25	0.75	5	7		73	50_3_12	C	0.5	0.5	5	7		80	25_3_12	C	0.75	0.25	5	7
				71	100_3_12	C	0	1	6	-		71	75_3_12	C	0.25	0.75	6	-		63	50_3_12	C	0.5	0.5	6	-		72	25_3_12	C	0.75	0.25	6	-
				74	100_3_12	C	0	1	7	-		68	75_3_12	C	0.25	0.75	7	-		71	50_3_12	C	0.5	0.5	7	-		77	25_3_12	C	0.75	0.25	7	-
				74	100_3_12	C	0	1	8	-		69	75_3_12	C	0.25	0.75	8	-		62	50_3_12	C	0.5	0.5	8	-		77	25_3_12	C	0.75	0.25	8	-
				78	100_3_12	C	0	1	9	-		74	75_3_12	C	0.25	0.75	9	-		67	50_3_12	C	0.5	0.5	9	-		71	25_3_12	C	0.75	0.25	9	-
				79	100_3_12	C	0	1	10	7		70	75_3_12	C	0.25	0.75	10	7		67	50_3_12	C	0.5	0.5	10	7		76	25_3_12	C	0.75	0.25	10	7
				78	100_3_13	C	0	1	1	7		77	75_3_13	C	0.25	0.75	1	7		77	50_3_13	C	0.5	0.5	1	7		79	25_3_13	C	0.75	0.25	1	7
				73	100_3_13	C	0	1	2	-		82	75_3_13	C	0.25	0.75	2	-		67	50_3_13	C	0.5	0.5	2	-		81	25_3_13	C	0.75	0.25	2	-
				77	100_3_13	C	0	1	3	-		76	75_3_13	C	0.25	0.75	3	-		72	50_3_13	C	0.5	0.5	3	-		68	25_3_13	C	0.75	0.25	3	-
				72	100_3_13	C	0	1	4	-		75	75_3_13	C	0.25	0.75	4	-		72	50_3_13	C	0.5	0.5	4	-		59	25_3_13	C	0.75	0.25	4	-
				78	100_3_13	C	0	1	5	7		62	75_3_13	C	0.25	0.75	5	7		71	50_3_13	C	0.5	0.5	5	7		66	25_3_13	C	0.75	0.25	5	7
				73	100_3_13	C	0	1	6	-		69	75_3_13	C	0.25	0.75	6	-		68	50_3_13	C	0.5	0.5	6	-		59	25_3_13	C	0.75	0.25	6	-
				76	100_3_13	C	0	1	7	-		71	75_3_13	C	0.25	0.75	7	-		65	50_3_13	C	0.5	0.5	7	-		65	25_3_13	C	0.75	0.25	7	-
				74	100_3_13	C	0	1	8	-		71	75_3_13	C	0.25	0.75	8	-		69	50_3_13	C	0.5	0.5	8	-		66	25_3_13	C	0.75	0.25	8	-
				77	100_3_13	C	0	1	9	-		65	75_3_13	C	0.25	0.75	9	-		62	50_3_13	C	0.5	0.5	9	-		68	25_3_13	C	0.75	0.25	9	-
				71	100_3_13	C	0	1	10	7		66	75_3_13	C	0.25	0.75	10	7		65	50_3_13	C	0.5	0.5	10	7		66	25_3_13	C	0.75	0.25	10	7
				66	100_3_14	C	0	1	1	7		70	75_3_14	C	0.25	0.75	1	7		75	50_3_14	C	0.5	0.5	1	7		79	25_3_14	C	0.75	0.25	1	7
				81	100_3_14	C	0	1	2	-		67	75_3_14	C	0.25	0.75	2	-		78	50_3_14	C	0.5	0.5	2	-		68	25_3_14	C	0.75	0.25	2	-
				72	100_3_14	C	0	1	3	-		72	75_3_14	C	0.25	0.75	3	-		74	50_3_14	C	0.5	0.5	3	-		76	25_3_14	C	0.75	0.25	3	-
				80	100_3_14	C	0	1	4	-		79	75_3_14	C	0.25	0.75	4	-		74	50_3_14	C	0.5	0.5	4	-		68	25_3_14	C	0.75	0.25	4	-
				80	100_3_14	C	0	1	5	7		65	75_3_14	C	0.25	0.75	5	7		76	50_3_14	C	0.5	0.5	5	7		72	25_3_14	C	0.75	0.25	5	7
				72	100_3_14	C	0	1	6	-		69	75_3_14	C	0.25	0.75	6	-		64	50_3_14	C	0.5	0.5	6	-		63	25_3_14	C	0.75	0.25	6	-
				73	100_3_14	C	0	1	7	-		76	75_3_14	C	0.25	0.75	7	-		69	50_3_14	C	0.5	0.5	7	-		66	25_3_14	C	0.75	0.25	7	-
				74	100_3_14	C	0	1	8	-		68	75_3_14	C	0.25	0.75	8	-		63	50_3_14	C	0.5	0.5	8	-		69	25_3_14	C	0.75	0.25	8	-
				72	100_3_14	C	0	1	9	-		73	75_3_14	C	0.25	0.75	9	-		66	50_3_14	C	0.5	0.5	9	-		54	25_3_14	C	0.75	0.25	9	-
				70	100_3_14	C	0	1	10	7		77	75_3_14	C	0.25	0.75	10	7		67	50_3_14	C	0.5	0.5	10	7		65	25_3_14	C	0.75	0.25	10	7

## Sheet: Genotyping Experiment 1
Genotyping data for the regulated population size approach in Experiment 1. Founder populations were established with varying proportions of the TFT haplotype: 0%, 25%, 50%, and 75%. Individuals of the 0% ratio were not genotyped. For all other ratios, we genotyped seven females each per experimental population, and per generations one, five, and ten.				0% TFT									25% TFT									50% TFT									75% TFT
				Genotype frequency		Experimental population	Biological Replicate	Starting Proportion		Sampling generation	Females genotyped (n)		Genotype frequency		Experimental population	Biological Replicate	Starting Proportion		Sampling generation	Females genotyped (n)		Genotype frequency		Experimental population	Biological Replicate	Starting Proportion		Sampling generation	Females genotyped (n)		Genotype frequency		Experimental population	Biological Replicate	Starting Proportion		Sampling generation	Females genotyped (n)
				TFT	DAH			TFT	DAH				TFT	DAH			TFT	DAH				TFT	DAH			TFT	DAH				TFT	DAH			TFT	DAH
				0	1	100_1_8	A	0	1	1	-		0.285714	0.714286	75_1_8	A	0.25	0.75	1	7		0.285714	0.714286	50_1_8	A	0.5	0.5	1	7		0.714286	0.285714	25_1_8	A	0.75	0.25	1	7
				0	1	100_1_8	A	0	1	2	-		0.285714	0.714286	75_1_8	A	0.25	0.75	5	7		0.571429	0.428571	50_1_8	A	0.5	0.5	5	7		0.714286	0.285714	25_1_8	A	0.75	0.25	5	7
				0	1	100_1_8	A	0	1	5	-		0.142857	0.857143	75_1_8	A	0.25	0.75	10	7		0.571429	0.428571	50_1_8	A	0.5	0.5	10	7		0.714286	0.285714	25_1_8	A	0.75	0.25	10	7
				0	1	100_1_9	A	0	1	1	-		0.285714	0.714286	75_1_9	A	0.25	0.75	1	7		0.428571	0.571429	50_1_9	A	0.5	0.5	1	7		0.571429	0.428571	25_1_9	A	0.75	0.25	1	7
				0	1	100_1_9	A	0	1	2	-		0.142857	0.857143	75_1_9	A	0.25	0.75	5	7		0.714286	0.285714	50_1_9	A	0.5	0.5	5	7		0.571429	0.428571	25_1_9	A	0.75	0.25	5	7
				0	1	100_1_9	A	0	1	5	-		0.285714	0.714286	75_1_9	A	0.25	0.75	10	7		0.714286	0.285714	50_1_9	A	0.5	0.5	10	7		0.857143	0.142857	25_1_9	A	0.75	0.25	10	7
				0	1	100_1_10	A	0	1	1	-		0.142857	0.857143	75_1_10	A	0.25	0.75	1	7		0.571429	0.428571	50_1_10	A	0.5	0.5	1	7		0.571429	0.428571	25_1_10	A	0.75	0.25	1	7
				0	1	100_1_10	A	0	1	2	-		0.142857	0.857143	75_1_10	A	0.25	0.75	5	7		0.714286	0.285714	50_1_10	A	0.5	0.5	5	7		0.714286	0.285714	25_1_10	A	0.75	0.25	5	7
				0	1	100_1_10	A	0	1	5	-		0.142857	0.857143	75_1_10	A	0.25	0.75	10	7		0.857143	0.142857	50_1_10	A	0.5	0.5	10	7		1	0	25_1_10	A	0.75	0.25	10	7
				0	1	100_1_11	A	0	1	1	-		0.428571	0.571429	75_1_11	A	0.25	0.75	1	7		0.285714	0.714286	50_1_11	A	0.5	0.5	1	7		0.571429	0.428571	25_1_11	A	0.75	0.25	1	7
				0	1	100_1_11	A	0	1	2	-		0.142857	0.857143	75_1_11	A	0.25	0.75	5	7		0.857143	0.142857	50_1_11	A	0.5	0.5	5	7		0.714286	0.285714	25_1_11	A	0.75	0.25	5	7
				0	1	100_1_11	A	0	1	5	-		0.285714	0.714286	75_1_11	A	0.25	0.75	10	7		0.714286	0.285714	50_1_11	A	0.5	0.5	10	7		0.714286	0.285714	25_1_11	A	0.75	0.25	10	7
				0	1	100_1_12	A	0	1	1	-		0	1	75_1_12	A	0.25	0.75	1	7		0.571429	0.428571	50_1_12	A	0.5	0.5	1	7		0.714286	0.285714	25_1_12	A	0.75	0.25	1	7
				0	1	100_1_12	A	0	1	2	-		0	1	75_1_12	A	0.25	0.75	5	7		0.571429	0.428571	50_1_12	A	0.5	0.5	5	7		0.714286	0.285714	25_1_12	A	0.75	0.25	5	7
				0	1	100_1_12	A	0	1	5	-		0.142857	0.857143	75_1_12	A	0.25	0.75	10	7		0.571429	0.428571	50_1_12	A	0.5	0.5	10	7		1	0	25_1_12	A	0.75	0.25	10	7
				0	1	100_1_13	A	0	1	1	-		0.428571	0.571429	75_1_13	A	0.25	0.75	1	7		0.428571	0.571429	50_1_13	A	0.5	0.5	1	7		0.428571	0.571429	25_1_13	A	0.75	0.25	1	7
				0	1	100_1_13	A	0	1	2	-		0.285714	0.714286	75_1_13	A	0.25	0.75	5	7		0.428571	0.571429	50_1_13	A	0.5	0.5	5	7		0.571429	0.428571	25_1_13	A	0.75	0.25	5	7
				0	1	100_1_13	A	0	1	5	-		0	1	75_1_13	A	0.25	0.75	10	7		0.857143	0.142857	50_1_13	A	0.5	0.5	10	7		0.714286	0.285714	25_1_13	A	0.75	0.25	10	7
				0	1	100_1_14	A	0	1	1	-		0.285714	0.714286	75_1_14	A	0.25	0.75	1	7		0.571429	0.428571	50_1_14	A	0.5	0.5	1	7		0.571429	0.428571	25_1_14	A	0.75	0.25	1	7
				0	1	100_1_14	A	0	1	2	-		0.142857	0.857143	75_1_14	A	0.25	0.75	5	7		0.571429	0.428571	50_1_14	A	0.5	0.5	5	7		0.857143	0.142857	25_1_14	A	0.75	0.25	5	7
				0	1	100_1_14	A	0	1	5	-		0.142857	0.857143	75_1_14	A	0.25	0.75	10	7		0.714286	0.285714	50_1_14	A	0.5	0.5	10	7		0.857143	0.142857	25_1_14	A	0.75	0.25	10	7
				0	1	100_2_8	B	0	1	1	-		0.285714	0.714286	75_2_8	B	0.25	0.75	1	7		0.571429	0.428571	50_2_8	B	0.5	0.5	1	7		0.571429	0.428571	25_2_8	B	0.75	0.25	1	7
				0	1	100_2_8	B	0	1	2	-		0.142857	0.857143	75_2_8	B	0.25	0.75	5	7		0.428571	0.571429	50_2_8	B	0.5	0.5	5	7		0.571429	0.428571	25_2_8	B	0.75	0.25	5	7
				0	1	100_2_8	B	0	1	5	-		0.142857	0.857143	75_2_8	B	0.25	0.75	10	7		0.857143	0.142857	50_2_8	B	0.5	0.5	10	7		0.714286	0.285714	25_2_8	B	0.75	0.25	10	7
				0	1	100_2_9	B	0	1	1	-		0.285714	0.714286	75_2_9	B	0.25	0.75	1	7		0.285714	0.714286	50_2_9	B	0.5	0.5	1	7		0.857143	0.142857	25_2_9	B	0.75	0.25	1	7
				0	1	100_2_9	B	0	1	2	-		0.142857	0.857143	75_2_9	B	0.25	0.75	5	7		0.714286	0.285714	50_2_9	B	0.5	0.5	5	7		0.571429	0.428571	25_2_9	B	0.75	0.25	5	7
				0	1	100_2_9	B	0	1	5	-		0.285714	0.714286	75_2_9	B	0.25	0.75	10	7		0.714286	0.285714	50_2_9	B	0.5	0.5	10	7		0.714286	0.285714	25_2_9	B	0.75	0.25	10	7
				0	1	100_2_10	B	0	1	1	-		0.142857	0.857143	75_2_10	B	0.25	0.75	1	7		0.571429	0.428571	50_2_10	B	0.5	0.5	1	7		0.714286	0.285714	25_2_10	B	0.75	0.25	1	7
				0	1	100_2_10	B	0	1	2	-		0.142857	0.857143	75_2_10	B	0.25	0.75	5	7		0.714286	0.285714	50_2_10	B	0.5	0.5	5	7		0.714286	0.285714	25_2_10	B	0.75	0.25	5	7
				0	1	100_2_10	B	0	1	5	-		0	1	75_2_10	B	0.25	0.75	10	7		0.571429	0.428571	50_2_10	B	0.5	0.5	10	7		0.857143	0.142857	25_2_10	B	0.75	0.25	10	7
				0	1	100_2_11	B	0	1	1	-		0.142857	0.857143	75_2_11	B	0.25	0.75	1	7		0.285714	0.714286	50_2_11	B	0.5	0.5	1	7		0.571429	0.428571	25_2_11	B	0.75	0.25	1	7
				0	1	100_2_11	B	0	1	2	-		0	1	75_2_11	B	0.25	0.75	5	7		0.571429	0.428571	50_2_11	B	0.5	0.5	5	7		0.714286	0.285714	25_2_11	B	0.75	0.25	5	7
				0	1	100_2_11	B	0	1	5	-		0.285714	0.714286	75_2_11	B	0.25	0.75	10	7		0.714286	0.285714	50_2_11	B	0.5	0.5	10	7		0.714286	0.285714	25_2_11	B	0.75	0.25	10	7
				0	1	100_2_12	B	0	1	1	-		0.285714	0.714286	75_2_12	B	0.25	0.75	1	7		0.571429	0.428571	50_2_12	B	0.5	0.5	1	7		0.714286	0.285714	25_2_12	B	0.75	0.25	1	7
				0	1	100_2_12	B	0	1	2	-		0.285714	0.714286	75_2_12	B	0.25	0.75	5	7		0.857143	0.142857	50_2_12	B	0.5	0.5	5	7		0.857143	0.142857	25_2_12	B	0.75	0.25	5	7
				0	1	100_2_12	B	0	1	5	-		0	1	75_2_12	B	0.25	0.75	10	7		0.714286	0.285714	50_2_12	B	0.5	0.5	10	7		0.857143	0.142857	25_2_12	B	0.75	0.25	10	7
				0	1	100_2_13	B	0	1	1	-		0.285714	0.714286	75_2_13	B	0.25	0.75	1	7		0.285714	0.714286	50_2_13	B	0.5	0.5	1	7		0.714286	0.285714	25_2_13	B	0.75	0.25	1	7
				0	1	100_2_13	B	0	1	2	-		0.142857	0.857143	75_2_13	B	0.25	0.75	5	7		0.714286	0.285714	50_2_13	B	0.5	0.5	5	7		0.714286	0.285714	25_2_13	B	0.75	0.25	5	7
				0	1	100_2_13	B	0	1	5	-		0.142857	0.857143	75_2_13	B	0.25	0.75	10	7		0.428571	0.571429	50_2_13	B	0.5	0.5	10	7		0.571429	0.428571	25_2_13	B	0.75	0.25	10	7
				0	1	100_2_14	B	0	1	1	-		0.428571	0.571429	75_2_14	B	0.25	0.75	1	7		0.428571	0.571429	50_2_14	B	0.5	0.5	1	7		0.428571	0.571429	25_2_14	B	0.75	0.25	1	7
				0	1	100_2_14	B	0	1	2	-		0	1	75_2_14	B	0.25	0.75	5	7		0.428571	0.571429	50_2_14	B	0.5	0.5	5	7		0.714286	0.285714	25_2_14	B	0.75	0.25	5	7
				0	1	100_2_14	B	0	1	5	-		0.285714	0.714286	75_2_14	B	0.25	0.75	10	7		0.714286	0.285714	50_2_14	B	0.5	0.5	10	7		0.857143	0.142857	25_2_14	B	0.75	0.25	10	7
				0	1	100_3_8	C	0	1	1	-		0.142857	0.857143	75_3_8	C	0.25	0.75	1	7		0.571429	0.428571	50_3_8	C	0.5	0.5	1	7		0.714286	0.285714	25_3_8	C	0.75	0.25	1	7
				0	1	100_3_8	C	0	1	2	-		0.142857	0.857143	75_3_8	C	0.25	0.75	5	7		0.571429	0.428571	50_3_8	C	0.5	0.5	5	7		0.714286	0.285714	25_3_8	C	0.75	0.25	5	7
				0	1	100_3_8	C	0	1	5	-		0	1	75_3_8	C	0.25	0.75	10	7		0.571429	0.428571	50_3_8	C	0.5	0.5	10	7		0.857143	0.142857	25_3_8	C	0.75	0.25	10	7
				0	1	100_3_9	C	0	1	1	-		0.142857	0.857143	75_3_9	C	0.25	0.75	1	7		0.428571	0.571429	50_3_9	C	0.5	0.5	1	7		0.428571	0.571429	25_3_9	C	0.75	0.25	1	7
				0	1	100_3_9	C	0	1	2	-		0.428571	0.571429	75_3_9	C	0.25	0.75	5	7		0.714286	0.285714	50_3_9	C	0.5	0.5	5	7		0.714286	0.285714	25_3_9	C	0.75	0.25	5	7
				0	1	100_3_9	C	0	1	5	-		0.285714	0.714286	75_3_9	C	0.25	0.75	10	7		0.857143	0.142857	50_3_9	C	0.5	0.5	10	7		0.857143	0.142857	25_3_9	C	0.75	0.25	10	7
				0	1	100_3_10	C	0	1	1	-		0.285714	0.714286	75_3_10	C	0.25	0.75	1	7		0.571429	0.428571	50_3_10	C	0.5	0.5	1	7		0.714286	0.285714	25_3_10	C	0.75	0.25	1	7
				0	1	100_3_10	C	0	1	2	-		0	1	75_3_10	C	0.25	0.75	5	7		0.571429	0.428571	50_3_10	C	0.5	0.5	5	7		0.571429	0.428571	25_3_10	C	0.75	0.25	5	7
				0	1	100_3_10	C	0	1	5	-		0.142857	0.857143	75_3_10	C	0.25	0.75	10	7		0.714286	0.285714	50_3_10	C	0.5	0.5	10	7		0.714286	0.285714	25_3_10	C	0.75	0.25	10	7
				0	1	100_3_11	C	0	1	1	-		0.285714	0.714286	75_3_11	C	0.25	0.75	1	7		0.285714	0.714286	50_3_11	C	0.5	0.5	1	7		0.714286	0.285714	25_3_11	C	0.75	0.25	1	7
				0	1	100_3_11	C	0	1	2	-		0.142857	0.857143	75_3_11	C	0.25	0.75	5	7		0.714286	0.285714	50_3_11	C	0.5	0.5	5	7		0.857143	0.142857	25_3_11	C	0.75	0.25	5	7
				0	1	100_3_11	C	0	1	5	-		0.142857	0.857143	75_3_11	C	0.25	0.75	10	7		0.714286	0.285714	50_3_11	C	0.5	0.5	10	7		0.857143	0.142857	25_3_11	C	0.75	0.25	10	7
				0	1	100_3_12	C	0	1	1	-		0.428571	0.571429	75_3_12	C	0.25	0.75	1	7		0.571429	0.428571	50_3_12	C	0.5	0.5	1	7		0.571429	0.428571	25_3_12	C	0.75	0.25	1	7
				0	1	100_3_12	C	0	1	2	-		0.285714	0.714286	75_3_12	C	0.25	0.75	5	7		0.571429	0.428571	50_3_12	C	0.5	0.5	5	7		0.571429	0.428571	25_3_12	C	0.75	0.25	5	7
				0	1	100_3_12	C	0	1	5	-		0.142857	0.857143	75_3_12	C	0.25	0.75	10	7		0.571429	0.428571	50_3_12	C	0.5	0.5	10	7		0.714286	0.285714	25_3_12	C	0.75	0.25	10	7
				0	1	100_3_13	C	0	1	1	-		0.285714	0.714286	75_3_13	C	0.25	0.75	1	7		0.428571	0.571429	50_3_13	C	0.5	0.5	1	7		0.428571	0.571429	25_3_13	C	0.75	0.25	1	7
				0	1	100_3_13	C	0	1	2	-		0	1	75_3_13	C	0.25	0.75	5	7		0.714286	0.285714	50_3_13	C	0.5	0.5	5	7		0.857143	0.142857	25_3_13	C	0.75	0.25	5	7
				0	1	100_3_13	C	0	1	5	-		0.142857	0.857143	75_3_13	C	0.25	0.75	10	7		0.428571	0.571429	50_3_13	C	0.5	0.5	10	7		0.714286	0.285714	25_3_13	C	0.75	0.25	10	7
				0	1	100_3_14	C	0	1	1	-		0.142857	0.857143	75_3_14	C	0.25	0.75	1	7		0.285714	0.714286	50_3_14	C	0.5	0.5	1	7		0.857143	0.142857	25_3_14	C	0.75	0.25	1	7
				0	1	100_3_14	C	0	1	2	-		0.142857	0.857143	75_3_14	C	0.25	0.75	5	7		0.428571	0.571429	50_3_14	C	0.5	0.5	5	7		0.857143	0.142857	25_3_14	C	0.75	0.25	5	7
				0	1	100_3_14	C	0	1	5	-		0.428571	0.571429	75_3_14	C	0.25	0.75	10	7		0.571429	0.428571	50_3_14	C	0.5	0.5	10	7		1	0	25_3_14	C	0.75	0.25	10	7
